# Supplementary material for: Self-DNA Exposure Induces Developmental Defects and Germline DNA Damage Response in Caenorhabditis elegans
Source: Biology (Basel). 2022 Feb 8;11(2):262. doi: 10.3390/biology11020262 (PMC8869574; doi:10.3390/biology11020262)
Supplement: Supplementary file 1 [file biology-11-00262-s001.zip]

Archive with 1 entries (1 files):
- biology-1577233-supplementary.pdf
